# Supplementary material for: Replacement of Palm Oil with Soybean Acid Oil in Broiler Chicken Diet: Fat Digestibility and Lipid Class Content along the Intestinal Tract
Source: Animals (Basel). 2021 Sep 3;11(9):2586. doi: 10.3390/ani11092586 (PMC8469231; doi:10.3390/ani11092586)
Supplement: Supplementary file 1 [file animals-11-02586-s001.zip]

Archive with 1 entries (1 files):
- animals-1306033-supplementary.pdf
